# Supplementary material for: Association of Combining Diet and Physical Activity on Sarcopenia and Obesity in Elderly Koreans with Diabetes
Source: Nutrients. 2024 Mar 27;16(7):964. doi: 10.3390/nu16070964 (PMC11013649; doi:10.3390/nu16070964)
Supplement: Supplementary file 1 [file nutrients-16-00964-s001.zip]

Archive with 1 entries (1 files):
- nutrients-2920504-supplementary.pdf
